# Supplementary material for: Benefits of Playing at School: Filler Board Games Improve Visuospatial Memory and Mathematical Skills
Source: Brain Sci. 2024 Jun 26;14(7):642. doi: 10.3390/brainsci14070642 (PMC11274538; doi:10.3390/brainsci14070642)
Supplement: Supplementary file 1 [file brainsci-14-00642-s001.zip]

Archive with 1 entries (1 files):
- brainsci-3059480-Supplementary material.pdf
